# Supplementary material for: Identification of deubiquitinase targets of isothiocyanates using SILAC-assisted quantitative mass spectrometry
Source: Oncotarget. 2017 Apr 20;8(31):51296–316. doi: 10.18632/oncotarget.17261 (PMC5584250; doi:10.18632/oncotarget.17261)
Supplement: Supplementary file 2 [file oncotarget-08-51296-s002.xls]

## Sheet: Ub proteins
				Light:Heavy Ratios
index	ipi	description	symbol	Control						Average Control	Average PEITC	Standard deviation Control	Standard deviation PEITC		ns = not significant
				Replicate 1		Replicate 2		Replicate 1	Replicate 2
				Run 1	Run 2	Run 1	Run 2							P value	P < 0.05 *; P < 0.01 **; P < 0.001 ***
1	Q96FW1	OTUB1 Ubiquitin thioesterase OTUB1	OTUB1	0.86	0.87	0.94	1	1.21	0.85	0.9175	1.03	0.0655108	0.254558	0.404002	ns
16	P40818	USP8 Ubiquitin carboxyl-terminal hydrolase 8	USP8	0.9	0.91	1.23	1.08	1.56	1.17	1.03	1.365	0.156844	0.275772	0.116308	ns
25	Q93009	USP7 Ubiquitin carboxyl-terminal hydrolase 7	USP7	0.99	1	1.05	1.04	1.83	1.27	1.02	1.55	0.0294392	0.39598	0.0374493	*
26	O00507	USP9Y Probable ubiquitin carboxyl-terminal hydrolase FAF	USP9Y	0.96	0.96	0.93	1.08	1.5	1.27	0.9825	1.385	0.0665207	0.162635	0.00956292	**
13	Q9UHP3	USP25 Ubiquitin carboxyl-terminal hydrolase 25	USP25	0.96	0.99	1.03	1.01	1.71	1.15	0.9975	1.43	0.0298608	0.39598	0.0666848	ns
31	Q9Y4E8	USP15 Ubiquitin carboxyl-terminal hydrolase 15	USP15	1.01	1	1.16	1.09	1.66	1.28	1.065	1.47	0.0750555	0.268701	0.0350701	*
29	Q93008	USP9X Probable ubiquitin carboxyl-terminal hydrolase FAF	USP9X	0.98	0.98	1.05	1.01	1.74	1.27	1.005	1.505	0.0331662	0.33234	0.0266898	*
32	Q96K76	USP47 Ubiquitin carboxyl-terminal hydrolase 47	USP47	0.97	1	1.07	1.06	1.8	1.28	1.025	1.54	0.0479583	0.367696	0.0343461	*
22	P45974	USP5 Ubiquitin carboxyl-terminal hydrolase 5	USP5	0.94	0.93	1.17	1.07	1.77	1.24	1.0275	1.505	0.114419	0.374767	0.0599743	ns
44	Q9UPU5	USP24 Ubiquitin carboxyl-terminal hydrolase 24	USP24	0.92	0.93	1.09	0.87	1.83	1.39	0.9525	1.61	0.0953502	0.311127	0.0125386	*
20	Q92995	USP13 Ubiquitin carboxyl-terminal hydrolase 13	USP13	0.93	0.92	0.98	1.05	1.79	1.23	0.97	1.51	0.0594418	0.39598	0.0381026	*
47	O94966	USP19 Ubiquitin carboxyl-terminal hydrolase 19	USP19	1.08	1.09	1.03	1.28	1.92	1.45	1.12	1.685	0.109848	0.33234	0.0270953	*
51	Q8NB14	USP38 Ubiquitin carboxyl-terminal hydrolase 38	USP38	1.02	1.06			1.83	1.54	1.04	1.685	0.0282843	0.205061	0.0478343	*
45	P15374	UCHL3 Ubiquitin carboxyl-terminal hydrolase isozyme L3	UCHL3	0.9	0.89	1.09	1.18	2.05	1.4	1.015	1.725	0.143411	0.459619	0.0348996	*
49	Q6GQQ9	OTUD7B OTU domain-containing protein 7B	OTUD7B	1.04	1.04	1.01	0.93	2.06	1.49	1.005	1.775	0.0519615	0.403051	0.0125867	*
60	Q92560	BAP1 Ubiquitin carboxyl-terminal hydrolase BAP1	BAP1	1.13	1.17			2.45	1.81	1.15	2.13	0.0282843	0.452548	0.092437	ns
46	Q96RU2	USP28 Ubiquitin carboxyl-terminal hydrolase 28	USP28	0.94	0.98	1.15	1.08	2.88	1.42	1.0375	2.15	0.0953502	1.03238	0.0698872	ns
67	Q01804	OTUD4 OTU domain-containing protein 4	OTUD4	1.06	0.96			2.34	2	1.01	2.17	0.0707107	0.240416	0.022549	*
68	Q8N6M0	OTUD6B OTU domain-containing protein 6B	OTUD6B	0.9	0.91	1.11	1.08	2.75	2.08	1	2.415	0.110454	0.473762	0.00306842	***
63	P54578	USP14 Ubiquitin carboxyl-terminal hydrolase 14	USP14	0.95	0.94	1.11	1.08	2.87	1.9	1.02	2.385	0.0875595	0.685894	0.0109262	*
57	Q13107	USP4 Ubiquitin carboxyl-terminal hydrolase 4	USP4	0.98	0.97	1.09	1.04	2.67	1.73	1.02	2.2	0.0559762	0.66468	0.0153877	*
75	Q9NQC7	CYLD Ubiquitin carboxyl-terminal hydrolase CYLD	CYLD	1.08	1.02		1.11	4.43	2.81	1.07	3.62	0.0458258	1.14551	0.0243708	*
78	O75317	USP12 Ubiquitin carboxyl-terminal hydrolase 12	USP12	0.95	0.95			4.83	2.92	0.95	3.875	0	1.35057	0.0921084	ns
81	Q9Y5K5	UCH37 aka UCHL5 Ubiquitin carboxyl-terminal hydrolase isozyme L5	UCH37	0.97	1	1.1	1.04	5.81	3.14	1.0275	4.475	0.0561991	1.88798	0.0135704	*
69	Q8NFA0	USP32 Ubiquitin carboxyl-terminal hydrolase 32	USP32	1	1.03	1.51	1	6.99	2.2	1.135	4.595	0.2504	3.38704	0.0793748	ns
82	P51784	USP11 Ubiquitin carboxyl-terminal hydrolase 11	USP11	1.06	1.12	0.84	1.29	6.3	3.23	1.0775	4.765	0.185899	2.17082	0.0178344	*
88	Q9NVE5	USP40 Ubiquitin carboxyl-terminal hydrolase 40	USP40	0.92	0.93	0.97		5.75	3.83	0.94	4.79	0.0264575	1.35765	0.0125869	*
95	Q14694	USP10 Ubiquitin carboxyl-terminal hydrolase 10	USP10	1.04	1.04		1.19	9.48	5.09	1.09	7.285	0.0866025	3.1042	0.0323639	*
79	P62068	USP46 Ubiquitin carboxyl-terminal hydrolase 46	USP46	0.84	0.91			12.41	2.92	0.875	7.665	0.0494975	6.71044	0.288748	ns
96	Q9UPT9	USP22 Ubiquitin carboxyl-terminal hydrolase 22	USP22	1.04	1.07		0.93	20	10.42	1.01333	15.21	0.0737111	6.77408	0.0284546	*
110	Q96JH7	VCPIP1 Deubiquitinating protein VCIP135	VCPIP1	0.98	0.98	0.63		20	20	0.863333	20	0.202073	0	1.07495e-06	***
103	Q9Y6I4	USP3 Ubiquitin carboxyl-terminal hydrolase 3	USP3	0.93	0.96	0.92	0.84	20	20	0.9125	20	0.0512348	0	9.85478e-11	***
104	O94782	USP1 Ubiquitin carboxyl-terminal hydrolase 1	USP1	1.08	1.04	3.22	1.02	20	20	1.59	20	1.08695	0	2.27703e-05	***
105	Q9Y5T5	USP16 Ubiquitin carboxyl-terminal hydrolase 16	USP16	1	1.01	1.04	1.1	20	20	1.0375	20	0.045	0	6.02081e-11	***
99	Q86UV5	USP48 Ubiquitin carboxyl-terminal hydrolase 48	USP48	0.98	0.99	1.12	1.02	20	20	1.0275	20	0.0639661	0	2.4529e-10	***
	Red denotes PEITC-sensitive DUBs with light/heavy ratio ≥4 and P < 0.05
